# Supplementary material for: Computational modeling suggests dimerization of equine infectious anemia virus Rev is required for RNA binding
Source: Retrovirology. 2014 Dec 23;11:115. doi: 10.1186/s12977-014-0115-7 (PMC4299382; doi:10.1186/s12977-014-0115-7)
Supplement: Additional file 1: — Quality Assessment of Rev Models. Complete list of elongated and globular models for all four sequences modeled (Revs 165, 135, ∆HVR, and FDD). The server from which each model was generated is listed. Each model’s quality scores, calculated using QMEAN and ProQ2, and the average of the two quality scores are also listed. The last column lists the calculated distance between ARM-1 and ARM-2. aE: elongated; G: globular. b: Servers used for protein prediction included QUARK [36,37]; ITASSER [32,34]; LOMETS [45]; and PROTINFO [46]. cThe QMEAN model quality assessment server is described in [47,48]. dThe ProQ2 model quality assessment server is described in [49]. eDistance (in Ångstrom) was calculated for the pair of closest atoms between ARM-1 and ARM-2. [file 12977_2014_115_MOESM1_ESM.xlsx]

## Sheet: AllScoresTable
Rev165						Rev135						Rev∆HVR						FDD Rev
Model	Server	QMEAN	ProQ2	Avg	Distance (Å)	Model	Server	QMEAN	ProQ2	Avg	Distance (Å)	Model	Server	QMEAN	ProQ2	Avg	Distance (Å)	Model	Server	QMEAN	ProQ2	Avg	Distance (Å)
E1	QUARK	0.551	0.618182	0.584591	22	E1	QUARK	0.57	0.622222	0.596111	21	E1	QUARK	0.545	0.625	0.585	28	E1	QUARK	0.62	0.518293	0.569146	35
E2	QUARK	0.562	0.569697	0.565848	21	E2	QUARK	0.556	0.62963	0.592815	15	E2	QUARK	0.562	0.578947	0.570474	34	E2	QUARK	0.545	0.554878	0.549939	34
E3	QUARK	0.501	0.618182	0.559591	25	E3	QUARK	0.56	0.622222	0.591111	19	E3	QUARK	0.568	0.532895	0.550447	32	E3	QUARK	0.524	0.560976	0.542488	39
E4	QUARK	0.493	0.618182	0.555591	25	E4	QUARK	0.564	0.614815	0.589407	47	E4	QUARK	0.541	0.559211	0.550105	31	E4	QUARK	0.545	0.52439	0.534695	30
E5	QUARK	0.548	0.557576	0.552788	17	E5	QUARK	0.54	0.614815	0.577407	20	E5	QUARK	0.536	0.546053	0.541026	38	E5	QUARK	0.514	0.554878	0.534439	35
E6	QUARK	0.48	0.618182	0.549091	22	E6	QUARK	0.59	0.555556	0.572778	18	E6	QUARK	0.553	0.526316	0.539658	32	E6	QUARK	0.512	0.554878	0.533439	34
E7	QUARK	0.54	0.557576	0.548788	17	E7	QUARK	0.53	0.614815	0.572407	20	E7	QUARK	0.515	0.552632	0.533816	31	E7	QUARK	0.531	0.512195	0.521598	33
E8	QUARK	0.492	0.575758	0.533879	20	E8	QUARK	0.58	0.562963	0.571481	46	E8	QUARK	0.488	0.572368	0.530184	33	E8	QUARK	0.541	0.493902	0.517451	38
E9	QUARK	0.491	0.575758	0.533379	20	E9	QUARK	0.58	0.555556	0.567778	14	E9	QUARK	0.515	0.526316	0.520658	43	E9	QUARK	0.498	0.530488	0.514244	25
E10	QUARK	0.549	0.515152	0.532076	13	E10	QUARK	0.53	0.577778	0.553889	21	E10	QUARK	0.567	0.460526	0.513763	37	E10	QUARK	0.468	0.542683	0.505341	32
E11	QUARK	0.54	0.515152	0.527576	15	E11	QUARK	0.512	0.585185	0.548593	13	E11	TASSER	0.512	0.506579	0.509289	20	E11	TASSER	0.424	0.509091	0.466545	92
E12	QUARK	0.499	0.551515	0.525258	47	E12	QUARK	0.5	0.592593	0.546296	30	E12	QUARK	0.438	0.578947	0.508474	31	E12	TASSER	0.35	0.463415	0.406707	89
E13	QUARK	0.512	0.521212	0.516606	18	E13	QUARK	0.51	0.577778	0.543889	21	E13	QUARK	0.44	0.552632	0.496316	33	E13	TASSER	0.417	0.381818	0.399409	63
E14	TASSER	0.472	0.545455	0.508727	21	E14	QUARK	0.499	0.548148	0.523574	15	E14	QUARK	0.459	0.506579	0.482789	43	E14	TASSER	0.43	0.347561	0.38878	88
E15	QUARK	0.494	0.521212	0.507606	18	E15	QUARK	0.55	0.496296	0.523148	17	E15	QUARK	0.452	0.486842	0.469421	40	E15	TASSER	0.334	0.424242	0.379121	85
E16	QUARK	0.433	0.581818	0.507409	28	E16	TASSER	0.49	0.555556	0.522778	21	E16	QUARK	0.413	0.506579	0.459789	22	G1	TASSER	0.387	0.472727	0.429864	30
E17	TASSER	0.536	0.472727	0.504364	82	E17	QUARK	0.46	0.577778	0.518889	15	E17	QUARK	0.478	0.440789	0.459395	42	G2	TASSER	0.372	0.490909	0.431455	0
E18	QUARK	0.404	0.581818	0.492909	28	E18	QUARK	0.444	0.592593	0.518296	18	E18	QUARK	0.368	0.519737	0.443868	35	G3	TASSER	0.356	0.365854	0.360927	3
E19	QUARK	0.474	0.50303	0.488515	27	E19	QUARK	0.45	0.585185	0.517593	10	E19	LOMETS	0.418	0.434211	0.426105	10	G4	TASSER	0.313	0.359756	0.336378	0
E20	QUARK	0.466	0.50303	0.484515	27	E20	QUARK	0.46	0.57037	0.515185	15	E20	QUARK	0.323	0.526316	0.424658	33	G5	TASSER	0.282	0.27439	0.278195	34
E21	TASSER	0.483	0.484848	0.483924	94	E21	QUARK	0.472	0.555556	0.513778	16	E21	TASSER	0.412	0.421053	0.416526	27
E22	QUARK	0.416	0.551515	0.483758	47	E22	QUARK	0.433	0.585185	0.509093	23	E22	TASSER	0.381	0.414474	0.397737	95
E23	TASSER	0.407	0.557576	0.482288	91	E23	QUARK	0.53	0.481481	0.505741	20	E23	LOMETS	0.39	0.342105	0.366053	80
E24	TASSER	0.422	0.527273	0.474636	15	E24	QUARK	0.42	0.562963	0.491481	19	E24	TASSER	0.375	0.309211	0.342105	52
E25	TASSER	0.523	0.424242	0.473621	109	E25	QUARK	0.42	0.555556	0.487778	13	E25	LOMETS	0.255	0.322368	0.288684	36
E26	QUARK	0.373	0.569697	0.471348	21	E26	QUARK	0.4	0.555556	0.477778	13	G1	QUARK	0.598	0.644737	0.621368	20
E27	TASSER	0.408	0.49697	0.452485	99	E27	QUARK	0.44	0.511111	0.475556	4	G2	TASSER	0.522	0.605263	0.563632	14
E28	LOMETS	0.438	0.460606	0.449303	86	E28	QUARK	0.44	0.511111	0.475556	4	G3	QUARK	0.397	0.506579	0.451789	20
E29	TASSER	0.482	0.406061	0.44403	41	E29	QUARK	0.396	0.496296	0.446148	18	G4	TASSER	0.434	0.440789	0.437395	20
E30	TASSER	0.495	0.375758	0.435379	55	E30	LOMETS	0.346	0.518519	0.432259	81	G5	TASSER	0.401	0.467105	0.434053	21
E31	TASSER	0.351	0.49697	0.423985	75	E31	TASSER	0.41	0.451852	0.430926	13	G6	TASSER	0.301	0.513158	0.407079	16
E32	TASSER	0.34	0.478788	0.409394	95	E32	TASSER	0.33	0.511111	0.420556	15	G7	TASSER	0.357	0.421053	0.389026	23
E33	LOMETS	0.335	0.478788	0.406894	93	E33	TASSER	0.461	0.362963	0.411981	103	G8	TASSER	0.349	0.427632	0.388316	20
E34	LOMETS	0.335	0.478788	0.406894	93	E34	TASSER	0.31	0.474074	0.392037	15	G9	TASSER	0.32	0.447368	0.383684	28
E35	TASSER	0.326	0.472727	0.399364	25	E35	TASSER	0.39	0.362963	0.376481	26	G10	TASSER	0.367	0.394737	0.380868	18
E36	LOMETS	0.303	0.466667	0.384833	92	E36	TASSER	0.26	0.37037	0.315185	17	G11	TASSER	0.285	0.473684	0.379342	24
E37	LOMETS	0.392	0.375758	0.383879	85	E37	LOMETS	0.28	0.281481	0.280741	81	G12	TASSER	0.308	0.414474	0.361237	18
E38	TASSER	0.293	0.436364	0.364682	93	G1	TASSER	0.546	0.577778	0.561889	9	G13	TASSER	0.345	0.375	0.36	25
E39	TASSER	0.346	0.381818	0.363909	80	G2	TASSER	0.55	0.562963	0.556481	29	G14	TASSER	0.312	0.401316	0.356658	25
E40	TASSER	0.308	0.4	0.354	108	G3	TASSER	0.48	0.592593	0.536296	26	G15	LOMETS	0.279	0.434211	0.356605	23
E41	TASSER	0.331	0.363636	0.347318	18	G4	TASSER	0.441	0.607407	0.524204	16	G16	TASSER	0.329	0.375	0.352	17
E42	LOMETS	0.4	0.290909	0.345455	88	G5	TASSER	0.47	0.481481	0.475741	12	G17	TASSER	0.302	0.381579	0.341789	18
G1	TASSER	0.408	0.539394	0.473697	18	G6	TASSER	0.47	0.474074	0.472037	18	G18	LOMETS	0.332	0.342105	0.337053	12
G2	TASSER	0.427	0.49697	0.461985	19	G7	TASSER	0.438	0.503704	0.470852	16	G19	LOMETS	0.332	0.342105	0.337053	12
G3	TASSER	0.407	0.490909	0.448955	18	G8	LOMETS	0.46	0.451852	0.455926	7	G20	LOMETS	0.332	0.342105	0.337053	12
G4	TASSER	0.368	0.49697	0.432485	11	G9	TASSER	0.413	0.481481	0.447241	22	G21	TASSER	0.301	0.355263	0.328132	28
G5	TASSER	0.32	0.539394	0.429697	12	G10	TASSER	0.36	0.518519	0.439259	16	G22	LOMETS	0.28	0.375	0.3275	20
G6	TASSER	0.353	0.484848	0.418924	15	G11	TASSER	0.39	0.451852	0.420926	20	G23	LOMETS	0.28	0.375	0.3275	21
G7	TASSER	0.37	0.448485	0.409242	15	G12	TASSER	0.37	0.451852	0.410926	10	G24	LOMETS	0.28	0.375	0.3275	20
G8	TASSER	0.32	0.478788	0.399394	18	G13	TASSER	0.25	0.57037	0.410185	20	G25	TASSER	0.288	0.328947	0.308474	15
G9	TASSER	0.389	0.4	0.3945	15	G14	TASSER	0.33	0.466667	0.398333	12	G26	LOMETS	0.021	0.203947	0.112474	11
G10	TASSER	0.332	0.448485	0.390242	20	G15	TASSER	0.31	0.474074	0.392037	20
G11	TASSER	0.305	0.418182	0.361591	56	G16	LOMETS	0.273	0.481481	0.377241	19
G12	TASSER	0.303	0.387879	0.345439	15	G17	LOMETS	0.35	0.4	0.375	20
G13	TASSER	0.297	0.375758	0.336379	0	G18	TASSER	0.32	0.407407	0.363704	25
G14	TASSER	0.298	0.369697	0.333848	20	G19	TASSER	0.32	0.407407	0.363704	18
G15	LOMETS	0.226	0.430303	0.328152	19	G20	LOMETS	0.307	0.362963	0.334981	20
G16	LOMETS	0.321	0.30303	0.312015	51	G21	LOMETS	0.24	0.296296	0.268148	0
G17	LOMETS	0.321	0.30303	0.312015	51	G22	LOMETS	0.201	0.303704	0.252352	6
G18	LOMETS	0.321	0.30303	0.312015	51	G23	PROTINFO	0	0.318519	0.159259	30
G19	PROTINFO	0.135	0.369697	0.252348	15	G24	LOMETS	0.145	0.17037	0.157685	10
G20	PROTINFO	0.135	0.369697	0.252348	15	G25	TASSER	0.34	0.385185	0.362593	8
G21	PROTINFO	0.122	0.351515	0.236758	15	G26	TASSER	0.44	0.466667	0.453333	24
G22	PROTINFO	0.122	0.351515	0.236758	15	G27	TASSER	0.39	0.414815	0.402407	12
G23	PROTINFO	0.117	0.327273	0.222136	16	G28	LOMETS	0.349	0.414815	0.381907	17
G24	PROTINFO	0.117	0.327273	0.222136	16
